# Supplementary material for: Polish validation of the wisconsin stone quality of life questionnaire (POL-WISQoL)
Source: World J Urol. 2024 Oct 23;42(1):590. doi: 10.1007/s00345-024-05303-8 (PMC11499438; doi:10.1007/s00345-024-05303-8)
Supplement: Supplementary file 2 — Supplementary Material 2: table 1. POL-WISQoL item scores. [file 345_2024_5303_MOESM2_ESM.xlsx]

## Sheet: Arkusz1
	Item_3a	Item_3b	Item_3c	Item_3d	Item_3e	Item_6a	Item_6b	Item_6c	Item_4c	Item_7a	Item_7b	Item_7c	Item_7d	Item_7e	Item_7f	Item_2a	Item_2b	Item_2c	Item_2d	Item_5a	Item_5b	Item_5c	Item_5d	Item_1a	Item_1b	Item_1c
Item_3a	1	0.81	0.718	0.73	0.703	0.431	0.698	0.677	0.5	0.639	0.504	0.549	0.59	0.677	0.622	0.587	0.58	0.58	0.62	0.43	0.528	0.498	0.616	0.579	0.579	0.661
Item_3b	0.81	1	0.733	0.811	0.738	0.472	0.622	0.705	0.468	0.658	0.51	0.583	0.533	0.683	0.633	0.551	0.528	0.585	0.583	0.368	0.514	0.49	0.569	0.677	0.679	0.697
Item_3c	0.718	0.733	1	0.711	0.692	0.395	0.626	0.618	0.432	0.63	0.436	0.461	0.631	0.68	0.604	0.374	0.465	0.483	0.396	0.334	0.565	0.529	0.605	0.6	0.552	0.62
Item_3d	0.73	0.811	0.711	1	0.746	0.417	0.698	0.702	0.527	0.62	0.427	0.607	0.624	0.712	0.645	0.541	0.428	0.576	0.569	0.402	0.531	0.486	0.572	0.641	0.636	0.662
Item_3e	0.703	0.738	0.692	0.746	1	0.479	0.666	0.665	0.414	0.529	0.333	0.552	0.55	0.656	0.636	0.42	0.536	0.492	0.457	0.332	0.481	0.494	0.589	0.596	0.585	0.598
Item_6a	0.431	0.472	0.395	0.417	0.479	1	0.626	0.64	0.414	0.443	0.405	0.485	0.473	0.438	0.517	0.42	0.565	0.438	0.432	0.275	0.292	0.412	0.421	0.391	0.444	0.501
Item_6b	0.698	0.622	0.626	0.698	0.666	0.626	1	0.709	0.481	0.514	0.384	0.599	0.599	0.651	0.65	0.414	0.571	0.478	0.468	0.372	0.385	0.5	0.649	0.436	0.494	0.543
Item_6c	0.677	0.705	0.618	0.702	0.665	0.64	0.709	1	0.545	0.606	0.476	0.572	0.612	0.668	0.669	0.467	0.579	0.557	0.536	0.447	0.422	0.509	0.623	0.542	0.566	0.536
Item_4c	0.5	0.468	0.432	0.527	0.414	0.414	0.481	0.545	1	0.627	0.589	0.648	0.527	0.528	0.607	0.493	0.344	0.5	0.483	0.309	0.45	0.409	0.419	0.398	0.499	0.417
Item_7a	0.639	0.658	0.63	0.62	0.529	0.443	0.514	0.606	0.627	1	0.77	0.739	0.725	0.64	0.75	0.484	0.355	0.521	0.477	0.363	0.62	0.536	0.495	0.511	0.583	0.606
Item_7b	0.504	0.51	0.436	0.427	0.333	0.405	0.384	0.476	0.589	0.77	1	0.656	0.593	0.518	0.671	0.523	0.346	0.489	0.527	0.297	0.475	0.459	0.396	0.334	0.42	0.474
Item_7c	0.549	0.583	0.461	0.607	0.552	0.485	0.599	0.572	0.648	0.739	0.656	1	0.679	0.606	0.712	0.497	0.382	0.491	0.515	0.346	0.509	0.564	0.487	0.388	0.457	0.524
Item_7d	0.59	0.533	0.631	0.624	0.55	0.473	0.599	0.612	0.527	0.725	0.593	0.679	1	0.676	0.74	0.416	0.424	0.489	0.441	0.411	0.576	0.573	0.59	0.561	0.595	0.605
Item_7e	0.677	0.683	0.68	0.712	0.656	0.438	0.651	0.668	0.528	0.64	0.518	0.606	0.676	1	0.805	0.464	0.561	0.57	0.527	0.446	0.506	0.498	0.623	0.688	0.632	0.684
Item_7f	0.622	0.633	0.604	0.645	0.636	0.517	0.65	0.669	0.607	0.75	0.671	0.712	0.74	0.805	1	0.513	0.586	0.624	0.586	0.35	0.495	0.599	0.643	0.558	0.631	0.63
Item_2a	0.587	0.551	0.374	0.541	0.42	0.42	0.414	0.467	0.493	0.484	0.523	0.497	0.416	0.464	0.513	1	0.436	0.853	0.851	0.435	0.415	0.45	0.442	0.431	0.5	0.507
Item_2b	0.58	0.528	0.465	0.428	0.536	0.565	0.571	0.579	0.344	0.355	0.346	0.382	0.424	0.561	0.586	0.436	1	0.483	0.53	0.248	0.328	0.675	0.677	0.446	0.47	0.559
Item_2c	0.58	0.585	0.483	0.576	0.492	0.438	0.478	0.557	0.5	0.521	0.489	0.491	0.489	0.57	0.624	0.853	0.483	1	0.808	0.479	0.484	0.491	0.496	0.582	0.656	0.577
Item_2d	0.62	0.583	0.396	0.569	0.457	0.432	0.468	0.536	0.483	0.477	0.527	0.515	0.441	0.527	0.586	0.851	0.53	0.808	1	0.413	0.382	0.411	0.473	0.416	0.456	0.503
Item_5a	0.43	0.368	0.334	0.402	0.332	0.275	0.372	0.447	0.309	0.363	0.297	0.346	0.411	0.446	0.35	0.435	0.248	0.479	0.413	1	0.515	0.253	0.277	0.381	0.509	0.406
Item_5b	0.528	0.514	0.565	0.531	0.481	0.292	0.385	0.422	0.45	0.62	0.475	0.509	0.576	0.506	0.495	0.415	0.328	0.484	0.382	0.515	1	0.495	0.428	0.495	0.543	0.537
Item_5c	0.498	0.49	0.529	0.486	0.494	0.412	0.5	0.509	0.409	0.536	0.459	0.564	0.573	0.498	0.599	0.45	0.675	0.491	0.411	0.253	0.495	1	0.761	0.432	0.461	0.588
Item_5d	0.616	0.569	0.605	0.572	0.589	0.421	0.649	0.623	0.419	0.495	0.396	0.487	0.59	0.623	0.643	0.442	0.677	0.496	0.473	0.277	0.428	0.761	1	0.502	0.454	0.558
Item_1a	0.579	0.677	0.6	0.641	0.596	0.391	0.436	0.542	0.398	0.511	0.334	0.388	0.561	0.688	0.558	0.431	0.446	0.582	0.416	0.381	0.495	0.432	0.502	1	0.774	0.759
Item_1b	0.579	0.679	0.552	0.636	0.585	0.444	0.494	0.566	0.499	0.583	0.42	0.457	0.595	0.632	0.631	0.5	0.47	0.656	0.456	0.509	0.543	0.461	0.454	0.774	1	0.727
Item_1c	0.661	0.697	0.62	0.662	0.598	0.501	0.543	0.536	0.417	0.606	0.474	0.524	0.605	0.684	0.63	0.507	0.559	0.577	0.503	0.406	0.537	0.588	0.558	0.759	0.727	1
	Domain 1								Domain 2							Domain 3								Domain 4
